# Supplementary material for: Role of auxin homeostasis and response in nitrogen limitation and dark stimulation of adventitious root formation in petunia cuttings
Source: Ann Bot. 2019 Jun 10;124(6):1053–66. doi: 10.1093/aob/mcz095 (PMC6881223; doi:10.1093/aob/mcz095)
Supplement: mcz095_suppl_Supplementary_Table_S2 [file mcz095_suppl_supplementary_table_s2.xlsx]

## Sheet: Tab S2A_MA_auxin-related
Table S2A	Microarray: Mean expression values of auxin-related genes in the stem base of petunia either cultivated under light or dark incubated
	Normalized expression values are shown from arrays with oligonucleotides which were hybridized to complex cDNA probes
	Values for dark incubated cuttings are highlighted in blue or red, if expression was significantly higher or lower compared to light-cultivated cuttings
	(RP < 0.01 and Log2 (expression dark/expression light) ≥ 1, n = 4)
	hpe, hours post excsision
			0 hpe	24 hpe		72 hpe
Hormone	IDENTIFIER	Function		Light	Dark	Light	Dark
Auxin	cn10015	auxin-responsive family protein	45.9234	255.194	405.644	132.965	438.137
Auxin	cn10123	IAA19,Auxin-responsive protein	82.626	278.342	203.111	12.8722	278.712
Auxin	cn1118	predicted protein	5283.5	5278.76	15822.6	8578.69	17456.4
Auxin	cn1340	auxin repressed/dormancy associated protein	2.72884	4.41099	3.07503	4.53464	2.32597
Auxin	cn4048	CONTINUOUS VASCULAR RING	102.954	113.934	104.906	123.001	117.556
Auxin	cn4157	Auxin transporter-like protein	120.066	88.8699	96.4786	97.053	75.7734
Auxin	cn4518	iaa-amino acid hydrolase	61.5808	75.9231	40.711	88.6068	65.9915
Auxin	cn476	auxin/aluminum-responsive protein	15096.3	14039.2	13910.7	33366.4	25970.6
Auxin	cn477	auxin/aluminum-responsive protein	1893.97	1834.19	1731.44	2395.57	2631.52
Auxin	cn479	auxin/aluminum-responsive protein	68.0602	57.6355	89.7512	69.7658	100.836
Auxin	cn480	auxin/aluminum-responsive protein	1168.77	1078.09	824.328	685.123	682.738
Auxin	cn4805	auxin-responsive family protein	1601.24	7081.53	3130.67	3306.84	2627.9
Auxin	cn5291	Indole-3-acetic acid-amido synthetase GH3	84.7466	53.8892	67.7201	28.4886	40.6285
Auxin	cn535	predicted protein	568.857	631.81	807.232	187.406	750.057
Auxin	cn5462	IAA-amino acid hydrolase ILR0	138.375	133.453	130.135	106.159	124.773
Auxin	cn5888	Indole-3-acetic acid-amido synthetase	54.7481	29.4099	39.1359	14.9955	60.9408
Auxin	cn5900	IAA14, Auxin-responsive protein; transcription factor	947.11	312.485	1048.43	106.171	2992.73
Auxin	cn6126	Indole-3-acetic acid-amido synthetase	565.984	241.781	338.017	91.2505	516.753
Auxin	cn6241	auxin/aluminum-responsive protein	47.5752	125.717	218.639	485.314	1245.95
Auxin	cn6242	predicted protein	768.172	466.849	431.414	617.204	472.488
Auxin	cn6257	predicted protein	1446.33	295.121	1550.22	962.714	3198.88
Auxin	cn6321	aluminum-induced protein-like protein	360.716	175.861	6952.47	126.954	14078.9
Auxin	cn6323	predicted protein	935.669	352.013	13978	274.93	25707.6
Auxin	cn6531	Indole-3-acetic acid-induced protein	6.08499	6.43258	3.7785	11.0384	5.03067
Auxin	cn6745	GH3.1, Indole-3-acetic acid-amido synthetase	25.7224	118.291	32.902	262.005	169.147
Auxin	cn6747	SAUR auxin-responsive protein, / small auxin up RNA SAUR_B	3.9978	5.98537	5.60617	6.41228	4.04944
Auxin	cn7023	SAUR14, auxin-induced SAUR-like protein	843.037	112.116	495.016	24.6459	537.365
Auxin	cn7444	SAUR66, auxin-induced SAUR-like protein	1595.57	513.044	1351.8	20.6945	2038.83
Auxin	cn7580	SAUR45, Auxin responsive SAUR protein	2.905	418.726	10.7648	451.37	6.52231
Auxin	cn7640	auxin-induced SAUR-like protein	171.483	19.2087	253.846	11.6632	282.55
Auxin	cn7855	SAUR50, auxin-responsive protein-related	380.585	73.4216	102.548	21.68	107.069
Auxin	cn7956	auxin-responsive protein-related	20.8005	163.485	375.061	145.798	324.26
Auxin	cn7994	auxin-responsive dopamine beta-monooxygenase	36.9231	56.1584	82.9739	10.5281	467.296
Auxin	cn8492	proteasome family protein	202.662	340.6	409.171	260.789	425.199
Auxin	cn8568	indole-3-acetic acid amido synthetas	590.362	543.746	574.149	1083.44	337.593
Auxin	cn8979	IAA17, Auxin-responsive protein	95.374	612.456	589.483	258.212	1057.36
Auxin	cn9031	auxin-responsive dopamine beta-monooxygenase	23.7574	38.258	64.3652	7.93911	314.924
Auxin	cn9968	auxin-induced SAUR-like protein	441.058	149.078	520.393	23.7653	901.574
Auxin	cn9969	auxin-induced SAUR-like protein	1488.46	217.689	739.835	113.393	842.349
Auxin	DC240367_1	predicted protein	6.33712	8.47321	16.0346	7.20513	18.5037
Auxin	DC243399_1	predicted protein	104.262	224.491	62.8752	186.263	146.6
Auxin	DC244042_1	auxin-responsive dopamine beta-monooxygenase	1369.61	597.13	822.302	721.941	999.734
Auxin	DW177165_1	IAA7,Auxin-responsive protein	3209.49	1144.77	2660.74	528.254	6033.61
Auxin	DY395586_1	auxin-regulated protein	1.70647	1.96883	2.60878	1.90241	3.47647
Auxin	GO_dr001P0004H05_F_ab1	predicted protein	191.581	122.723	108.137	105.337	114.449
Auxin	go_dr001p0010e10_f_ab1	SAUR family protein	1.55475	1.55523	1.54848	1.59252	1.70955
Auxin	GO_dr001P0018H03_F_ab1	SAUR72, SAUR family protein	58.1569	166.406	38.7364	208.09	20.1545
Auxin	GO_dr001P0018I22_F_ab1	auxin-induced	38.3735	49.4125	64.975	51.0878	66.3663
Auxin	GO_dr001P0019G03_F_ab1	IAA-amino acid hydrolase	13.7049	7.27134	4.60174	4.10764	3.29712
Auxin	GO_dr004P0005P14_F_ab1	predicted protein	22.7321	13.7937	14.0974	23.5225	14.3851
Auxin	GO_dr004P0006N16_F_ab1	auxin-responsive family protein	82.5864	13.2683	48.1124	11.3813	22.4978
Auxin	GO_dr004P0007B22_F_ab1	IAA-amino acid hydrolase ILR1	28.0074	58.7286	38.7434	57.6729	26.4232
Auxin	GO_dr004P0007G19_F_ab1	auxin-responsive dopamine beta-monooxygenase	81.4948	121.228	94.6058	8.82448	100.823
Auxin	GO_dr004P0015A13_F_ab1	metallopeptidase	224.391	309.77	219.648	274.255	249.771
Auxin	GO_dr004P0015K14_F_ab1	SAUR42, SAUR family protein	25.4591	8.07978	43.9158	1.74352	27.2202
Auxin	GO_dr004P0021K08_F_ab1	AUXIN SIGNALING F-BOX 2	32.4009	20.698	51.8984	17.3769	51.6983
Auxin	GO_dr004P0029D21_F_ab1	auxin-induced dopamine beta-monooxygenase	144.909	134.362	94.0329	6.00082	24.1152
Auxin	GO_dr004P0031F01_F_ab1	predicted protein	16.478	12.8446	16.3409	7.35382	12.8632
Auxin	GO_drpoolB-CL1136Contig1	auxin-responsive protein	29.5551	739.955	377.646	551.068	149.874
Auxin	GO_drpoolB-CL1220Contig1	AUXIN SIGNALING F-BOX 2	348.198	209.449	499.527	305.948	473.906
Auxin	GO_drpoolB-CL1376Contig1	auxin and ethylene responsive GH3-like protein	2.21356	9.67437	2.66987	15.1391	11.1258
Auxin	GO_drpoolB-CL1425Contig1	AUXIN SIGNALING F-BOX 3	176.996	108.969	256.667	144.523	239.217
Auxin	go_drpoolb-cl1498contig1	auxin growth promotor protein	551.567	470.161	599.436	256.999	566.733
Auxin	GO_drpoolB-CL2382Contig1	SAUR family protein	558.593	847.609	642.468	464.931	315.243
Auxin	GO_drpoolB-CL2567Contig1	ARF10,Auxin-responsive Factor	142.586	84.2887	215.048	57.7825	250.073
Auxin	GO_drpoolB-CL2678Contig1	auxin-responsive family protein	834.872	436.155	526.769	475.607	657.831
Auxin	GO_drpoolB-CL3098Contig1	predicted protein	435.33	324.591	274.193	394.624	205.33
Auxin	GO_drpoolB-CL3347Contig1	ARF9,Auxin-responsive Factor	89.3598	19.9273	59.3814	126.991	52.8298
Auxin	GO_drpoolB-CL3352Contig1	AUXIN SIGNALING F-BOX 3	133.239	74.2001	249.061	64.2157	310.318
Auxin	GO_drpoolB-CL3561Contig1	auxin-responsive family protein	146.808	72.907	132.428	15.9885	123.374
Auxin	GO_drpoolB-CL4210Contig1	LAX2, Auxin transporter	401.024	161.443	205.487	670.492	78.0406
Auxin	GO_drpoolB-CL42Contig2	GH3.3, Indole-3-acetic acid-amido synthetase GH3	11.403	262.769	74.5105	168.981	199.084
Auxin	GO_drpoolB-CL4485Contig1	SAUR51, SAUR family protein	71.0053	80.4843	158.87	43.904	444.608
Auxin	GO_drpoolB-CL4489Contig1	auxin-responsive protein	219.197	1132.51	418.639	432.887	391.664
Auxin	GO_drpoolB-CL4639Contig1	PIN1-like auxin transport protein	86.5262	110.645	205.348	87.2486	165.529
Auxin	GO_drpoolB-CL5118Contig1	AUXIN SIGNALING F-BOX 2 transport inhibitor	82.0153	45.6326	68.2032	48.0584	102.512
Auxin	GO_drpoolB-CL5152Contig1	predicted protein	8.92874	10.054	7.79925	9.19288	7.68962
Auxin	GO_drpoolB-CL5594Contig1	auxin-responsive dopamine beta-monooxygenase	1181.3	1193.21	962.957	182.435	532.982
Auxin	GO_drpoolB-CL5855Contig1	predicted protein	19.8958	30.0376	18.5696	22.6211	23.317
Auxin	GO_drpoolB-CL6160Contig1	auxin-regulated protein	16.0251	22.9334	17.0307	29.5183	10.3171
Auxin	GO_drpoolB-CL6188Contig1	predicted protein	94.3993	185.113	129.338	163.54	119.173
Auxin	GO_drpoolB-CL6426Contig1	SAUR family protein	61.592	80.9728	188.739	86.6272	84.6578
Auxin	GO_drpoolB-CL6687Contig1	auxin growth promotor protein	664.943	468.861	714.958	355.209	541.708
Auxin	GO_drpoolB-CL6811Contig1	SAUR30,auxin-induced protein	101.603	141.512	629.202	148.763	259.747
Auxin	GO_drpoolB-CL7162Contig1	PIN-like protein	262.638	349.136	705.339	255.082	521.257
Auxin	GO_drpoolB-CL7180Contig1	ARF8,Auxin-responsive Factor	128.894	48.7344	160.002	25.5727	84.8437
Auxin	GO_drpoolB-CL7384Contig1	embryo sac development arrest	2.02882	2.51059	2.32329	1.98831	2.02221
Auxin	GO_drpoolB-CL7519Contig1	auxin/aluminum-responsive protein	602.959	127.96	594.787	378.52	1091.79
Auxin	GO_drpoolB-CL7626Contig1	SAUR20, auxin-induced SAUR-like protein	1599.81	372.592	1568.85	91.0832	2610.78
Auxin	GO_drpoolB-CL775Contig1	auxin-responsive dopamine beta-monooxygenase	16.3601	20.1702	34.0104	4.71198	150.523
Auxin	GO_drpoolB-CL7856Contig1	auxin and ethylene responsive GH3-like protein	3.47269	3.92685	2.51249	7.26062	4.33391
Auxin	GO_drpoolB-CL8110Contig1	predicted protein	214.267	224.605	90.7567	324.904	136.863
Auxin	GO_drpoolB-CL8372Contig1	GH3.10, Indole-3-acetic acid-amido synthetase	169.914	80.25	113.962	25.0016	183.315
Auxin	go_drpoolb-cl8489contig1	Auxin-responsive protein	241.243	669.645	1887.12	599.374	1196.05
Auxin	GO_drpoolB-CL8825Contig1	SAUR70,auxin-induced protein	3.67228	10.0295	21.1165	4.51493	28.613
Auxin	GO_drpoolB-CL9167Contig1	auxin transport facilitator protein	1036.17	1287.84	2796.13	904.456	1846.12
Auxin	GO_drpoolB-CL9199Contig1	AUXIN SIGNALING F-BOX 3	835.484	393.594	796.318	519.62	1053.64
Auxin	GO_drpoolB-CL9284Contig1	IAA4,Auxin-responsive protein	146.007	237.3	493.826	66.0924	467.146
Auxin	GO_drpoolB-CL939Contig1	auxin growth promotor protein	3023.87	2381.8	3602.55	1583.45	2838.38
Auxin	GO_drpoolB-CL958Contig1	SAUR55, auxin-induced SAUR-like protein	18.4998	2179.95	335.834	5267.73	193.266
Auxin	GO_drpoolB-CL9747Contig1	predicted protein	3.4815	3.01429	3.40246	2.41966	2.53996
Auxin	GO_drpoolB-CL985Contig1	auxin and ethylene responsive GH3-like protein	7.87869	29.3175	9.63622	69.5685	47.7806
Auxin	GO_drs13P0001D08_F_ab1	GH3.6, Indole-3-acetic acid-amido synthetase	26.0759	51.9596	59.7507	78.6863	394.708
Auxin	go_drs21p0007c02_r_ab1	IAA-amino acid hydrolase ILR1	245.787	235.634	204.177	272.445	206.65
Auxin	GO_drs31P0002B23_F_ab1	auxin-induced dopamine beta-monooxygenase	396.97	198.482	333.367	82.0298	321.545
Auxin	GO_drs31P0009M18_F_ab1	LAX3, auxin influx transport protein	53.1054	25.1107	22.6345	130.181	14.1117
Auxin	IP_PHBS002A17u	auxin-induced SAUR-like protein	43.2643	155.718	160.934	94.3742	221.202
Auxin	IP_PHBS003G07u	IAA amidohydrolase	91.6997	31.955	20.8124	7.97163	11.9778
Auxin	IP_PHBS003K20u	ARF16,Auxin-responsive Factor	168.034	84.9671	260.756	106.402	346.684
Auxin	IP_PHBS009M22u	ARF5,Auxin-responsive Factor	207.846	109.898	441.747	220.857	31.9363
Auxin	ip_phbs010d15u	SAUR family protein	2.37548	1.43814	1.5486	1.39099	1.41128
Auxin	IP_PHBS011C03u	predicted protein	289.128	298.498	556.422	194.081	695.591
Auxin	IP_PHBS012P22u	PIN1, auxin transport facilitator protein	2979.19	3577.7	8947.95	3427.11	5859.36
Auxin	SG_SGN-U210570	contains domain N-terminal nucleophile aminohydrolases	5.27539	6.65272	14.7289	7.82634	16.6659

## Sheet: Tab S2B_MA_Ratio_Auxin-related
Table S2B	Microarray: Dark/light expression ratios for selected auxin-related genes.
	M-values (Log2 (expression dark/expression light)) are shown from arrays with oligonucleotides which were hybridized to complex cDNA probes
	from stem bases of cuttings under cold dark exposure or cultivated under light.
	M-values for genes being significantly induced or repressed are highlighted in blue or red, respectively (RP < 0.01 and (M-value > 1 or < 1 ), n=4).
	hpe, hours post excsision
Genes	IDENTIFIER	Putative function	Fold_24 hpe	Fold_72 hpe
Ph-LAX2	GO_drpoolB-CL4210Contig1	Auxin transport: influx	0.35	-3.1
Ph-LAX3	GO_drs31P0009M18_F_ab1	Auxin transport: influx	-0.15	-3.21
Ph-PIN1	IP_PHBS012P22u	Auxin transport: efflux	1.32	0.77
Ph-GH3.1	cn6745	Conjugation of IAA or other acyl acids	-1.85	-0.63
Ph-GH3.3	GO_drpoolB-CL42Contig2	Conjugation of IAA or other acyl acids	-1.82	0.24
Ph-GH3.6	GO_drs13P0001D08_F_ab1	Conjugation of IAA or other acyl acids	0.2	2.33
Ph-GH3.10	GO_drpoolB-CL8372Contig1	Conjugation of IAA or other acyl acids	0.51	2.87
Ph-IAA14	cn5900	Auxin repressor: Aux/IAA protein	1.75	4.82
Ph-IAA17	cn8979	Auxin repressor: Aux/IAA protein	-0.06	2.03
Ph-IAA19	cn10123	Auxin repressor: Aux/IAA protein	-0.45	4.44
Ph-IAA4	GO_drpoolB-CL9284Contig1	Auxin repressor: Aux/IAA protein	1.06	2.82
Ph-IAA7	DW177165_1	Auxin repressor: Aux/IAA protein	1.22	3.51
Ph-ARF10	GO_drpoolB-CL2567Contig1	Auxin Response Factor	1.35	2.11
Ph-ARF16	IP_PHBS003K20u	Auxin Response Factor	1.62	1.7
Ph-ARF5	IP_PHBS009M22u	Auxin Response Factor	2.01	-2.79
Ph-ARF8	GO_drpoolB-CL7180Contig1	Auxin Response Factor	1.72	1.73
Ph-ARF9	GO_drpoolB-CL3347Contig1	Auxin Response Factor	1.58	-1.27
Ph-SAUR14	cn7023	Auxin responsive protein: Small auxin up RNA	2.14	4.45
Ph-SAUR20	GO_drpoolB-CL7626Contig1	Auxin responsive protein: Small auxin up RNA	2.07	4.84
Ph-SAUR30	GO_drpoolB-CL6811Contig1	Auxin responsive protein: Small auxin up RNA	2.15	0.8
Ph-SAUR42	GO_dr004P0015K14_F_ab1	Auxin responsive protein: Small auxin up RNA	2.44	3.96
Ph-SAUR45	cn7580	Auxin responsive protein: Small auxin up RNA	-5.28	-6.11
Ph-SAUR50	cn7855	Auxin responsive protein: Small auxin up RNA	0.48	2.3
Ph-SAUR51	GO_drpoolB-CL4485Contig1	Auxin responsive protein: Small auxin up RNA	0.98	3.34
Ph-SAUR55	GO_drpoolB-CL958Contig1	Auxin responsive protein: Small auxin up RNA	-2.7	-4.77
Ph-SAUR66	cn7444	Auxin responsive protein: Small auxin up RNA	1.4	6.62
Ph-SAUR70	GO_drpoolB-CL8825Contig1	Auxin responsive protein: Small auxin up RNA	1.07	2.66
Ph-SAUR72	GO_dr001P0018H03_F_ab1	Auxin responsive protein: Small auxin up RNA	-2.1	-3.37

## Sheet: Tab S2C_PCR_Auxin_NxDark
Table S2C	q RT PCR: Transcript levels of selected auxin-related genes relative to reference gene Ph-RPS13
	Two-factorial ANOVA (Nitrogen = N, Dark = D) and Tukey's HSD or Unequal N HSD test (p < 0.05)
	D highlighted in blue or red indicate significant up- versus downregulation by dark incubation
	N highlighted in blue or red indicate significant up- versus downregulation by limited N supply
	Expression values highlighted in blue indicate significant upregulation versus those treatments, which expression values are highlighted in red (significant interaction between nitrogen and dark)
	hpe, hours post excision
Gene	Putative	Time	N-high, light	N-high, light	N-high, Dark	N-high, Dark	N-low, light	N-low, light	N-low, Dark	N-low, Dark	Significant
	function	(hpe)	Mean	SE	Mean	SE	Mean	SE	Mean	SE	factors
Ph-LAX2	auxin transport: influx	0	0.00308088	0.00155258			0.00878819	0.00426922
		0.5	0.00246457	0.000753833	0.005218	0.00113318	0.00732609	0.00360633	0.0112365	0.00414599
		6	0.00525076	0.00153827	0.00678452	0.00420151	0.00560733	0.00134899	0.00831444	0.00398854
		24	0.00098814	0.000608625	0.00772702	0.00592638	0.00452484	0.00189598	0.00975539	0.00370429
		48	0.00512481	0.00243872	0.00120417	0.000352155	0.0171189	0.00846583	0.00199738	0.000963356
		72	0.00541937	0.00219338	0.000644853	0.000241935	0.00405443	0.00214241	0.00171202	0.00142348
		168	0.0102313	0.00477083	0.00161523	0.000482263	0.0356785	0.0105741	0.00510827	0.00275479	D
Ph-PIN1	auxin transport: efflux	0	0.0154617	0.012585			0.0655078	0.0497828
		0.5	0.0129656	0.00337869	0.0298107	0.0152668	0.024553	0.00532428	0.0503149	0.0266547
		6	0.0617499	0.0251318	0.0648326	0.0242519	0.0744034	0.0208311	0.0941243	0.0347602
		24	0.0187553	0.011474	0.114601	0.0863194	0.0534427	0.0189205	0.252024	0.126473
		48	0.0161607	0.00272512	0.0782363	0.0277037	0.048157	0.00457711	0.130396	0.0309852	D
		72	0.0197292	0.00834091	0.0557237	0.0355317	0.0709785	0.033993	0.0732829	0.0123151
		168	0.0247031	0.0158581	0.0185389	0.00792955	0.0711579	0.0291225	0.098358	0.0714616
Ph-GH3.6	conjugation: auxin	0	3.52223e-06	1.95983e-06			7.42258e-07	4.35121e-07
	or other acyl acids	0.5	4.5252e-05	4.31282e-05	4.75697e-05	4.23738e-05	1.05446e-05	4.73622e-06	0.00112942	0.00095708
		6	0	0	1.83364e-06	1.83364e-06	0.000240998	0.000143559	0.000166431	9.80875e-05	-N
		24	1.69634e-05	1.06788e-05	0.000157649	0.000122762	4.05952e-05	2.45499e-05	1.47965e-05	1.47965e-05
		48	0.00051693	0.000378412	0.00223696	0.000676514	6.61763e-07	6.61763e-07	2.20984e-05	1.66764e-05	N x D
		72	3.26066e-06	3.26066e-06	0.000442896	0.000155934	1.94463e-06	1.94463e-06	8.72766e-05	5.20436e-05	D
		168	0	0	0.000114266	0.000108604	0.00436689	0.00226703	0.00386998	0.0012416	-N
Ph-GH3.10	conjugation: auxin	0	0.000554573	0.000273975			0.00119972	0.000751975
	or other acyl acids	0.5	0.00423457	0.00143717	0.00355716	0.000928812	0.00175825	0.000552304	0.00624591	0.00482143
		6	0.00118651	0.000774328	0.00513164	0.00298089	0.00553991	0.00189345	0.00921248	0.00523009
		24	0.00239195	0.000604062	0.0070979	0.00260106	0.00449492	0.00313415	0.0145225	0.00578294
		48	0.00178343	0.00100199	0.0176385	0.00969994	7.2942e-05	3.72437e-05	0.00374215	0.0017241
		72	0.00114344	0.000420516	0.0121256	0.00422267	0.00300642	0.00259923	0.0291477	0.00278008	N x D
		168	0.000775444	0.00057151	0.00564701	0.00301459	0.0313999	0.00719082	0.0153728	0.00515491	N x D
Ph-IAA14	Auxin repressor:	0	0.027319	0.0074205			0.0089964	0.00292683
	Aux/IAA protein	0.5	0.0867366	0.0489983	0.0648869	0.0184711	0.0138917	0.00700465	0.0110334	0.00296546	-N
		6	0.00681377	0.00359449	0.00588087	0.00131986	0.000410004	0.000189351	0.00166605	0.000368817	-N
		24	0.00369402	0.00258852	0.00811049	0.0051105	0.00117974	0.000565441	0.00501094	0.00320567
		48	0.00749614	0.00431781	0.323366	0.0821023	0.00276403	0.00164924	0.0591692	0.0117416	N x D
		72	0.000188869	0.000188869	0.0126838	0.00406029	0.000594829	0.000594829	0.00524276	0.00299986	D
		168	0.00259616	0.00139853	0.116075	0.0573989	0.00367645	0.00107338	0.0874287	0.0126362	D
Ph-IAA19	Auxin repressor:	0	0.000132371	5.4672e-05			0.000408022	0.000195037
	Aux/IAA protein	0.5	2.68596e-05	2.38709e-05	0.000145086	0.00011399	0.00160774	0.000525349	0.00173016	0.00107691	-N
		6	0.000643275	0.000323391	0.000768102	0.000637674	0.00795493	0.00434378	0.00193181	0.000122872
		24	0.0041665	0.00163667	0.00439928	0.00298778	0.0166697	0.00176044	0.0811086	0.0199332	N x D
		48	0.000321004	8.19692e-05	0.0133035	0.00621186	3.10787e-05	1.56806e-05	0.00216958	0.00114652	D
		72	0.000130608	9.09355e-05	0.0144722	0.00497319	0.00143886	0.00107826	0.017415	0.005597	D
		168	0.00135968	0.000532842	0.00602523	0.00516391	0.00324519	0.00204174	0.0089815	0.00304867
Ph-ARF5	Auxin response factor	0	0.00578452	0.00331277			0.00657268	0.0029268
		0.5	0.00357882	0.000936791	0.00531952	0.00053499	0.0102246	0.00383342	0.0126567	0.00557438
		6	0.00723083	0.00173324	0.00985876	0.00562158	0.00762376	0.00581051	0.0081962	0.00426661
		24	0.00175325	0.000396782	0.0171238	0.00731897	0.0013436	0.000468152	0.0124585	0.00645422	D
		48	0.0039679	0.00161888	0.00205438	0.00135878	0.0180847	0.0092887	0.0016006	0.000395638
		72	0.00849495	0.00309205	0.000981802	0.000278485	0.0047757	0.00457732	0.000183338	0.000106179	D
		168	0.0040767	0.0036592	0.000753938	0.000568926	0.0196434	0.00445342	0.0025351	0.00198469	N x D
Ph-ARF8	Auxin response factor	0	0	0			0	0
		0.5	0.000103446	6.94045e-05	8.01147e-05	5.25441e-05	0	0	6.84163e-06	7.90004e-06
		6	0	0	1.40368e-05	1.27127e-05	0.000702873	0.000566193	0.000231351	0.000138199
		24	0.000654624	0.00049739	0.00287392	0.000997927	0.000214094	0.000183431	0.000481564	0.000294818	-N
		48	0	0	2.14743e-05	1.25865e-05	1.18993e-05	9.63011e-06	2.379e-05	2.09501e-05
		72	0.00124377	0.000246409	0.00276458	0.000840608	0.00247418	0.0013485	0.00128236	0.000329585
		168	0	0	8.51899e-05	8.51899e-05	7.0987e-05	7.11759e-05	0.000523622	0.000411844
Ph-ARF10	Auxin response factor	0	0.000190125	9.63785e-05			0.000221127	0.000196241
		0.5	4.04847e-06	4.04847e-06	3.98284e-05	2.33348e-05	0.000306193	0.000116347	0.000429579	0.000282262	-N
		6	0.000299621	0.000210605	0.000398049	0.00013629	0.000381997	0.000224272	0.000453882	0.000324626
		24	0.000140132	7.55155e-05	0.00210981	0.000924409	0.00124579	0.000668349	0.00243543	0.000701535	D
		48	0.000206551	9.09128e-05	0.00298716	0.00136698	1.05724e-05	9.72502e-06	0.000106954	8.28627e-05	-N
		72	2.00852e-05	1.40964e-05	0.000769033	0.000208825	0.000690151	0.000267601	0.0005135	0.000144788	N x D
		168	6.83985e-05	4.35624e-05	0.000924977	0.000636054	0.000268392	0.00013839	0.000393542	0.00031649
Ph-SAUR14	auxin responsive protein:	0	0.00799463	0.00156095			0.00622257	0.00202804
	Small auxin up RNA	0.5	0.00455307	0.00165132	0.00224649	0.000758086	0.00105565	0.000809926	0.00126239	0.00011731	-N
		6	0.00238374	0.000652497	0.000529595	0.000196966	0.000619469	0.000213952	0.00419678	0.00110083	N x D
		24	0.000886453	0.000297464	0.00618757	0.00188338	0.0010094	0.000508255	0.00227956	0.000872712	D
		48	0.00106771	0.000329558	0.0276096	0.00588144	0.00157713	0.000358485	0.00890697	0.000528805	N x D
		72	0.000341979	0.000341979	9.39124e-05	3.1844e-05	0.000565818	0.000565818	0	0
		168	4.24416e-05	2.61637e-05	0.00110229	0.000678202	0.000309895	0.000236534	0.00098055	0.000652191
Ph-SAUR55	auxin responsive protein:	0	0.0105998	0.00335142			0.00688519	0.00581608
	Small auxin up RNA	0.5	0.0226005	0.0138697	0.0138311	0.00342157	0.000963385	0.000552389	0.00027601	0.000190144	-N
		6	0.0692696	0.0332981	0.0463996	0.0251574	0.0340034	0.00586411	0.0110618	0.00334925
		24	0.260449	0.0773037	0.0561229	0.00659342	0.239261	0.0828598	0.0136957	0.00385779	D
		48	0.0697791	0.034396	0.00282201	0.00189048	0.355188	0.0660308	0.0139639	0.00204003	N x D
		72	0.0843695	0.0146408	0.0111609	0.00720631	0.592054	0.279672	0.0332415	0.0103132	D
		168	0.461451	0.318661	0.145514	0.0768564	0.228791	0.126019	0.0760347	0.0619638
Ph-CYCB1	auxin-responsive cyclin	0	0.000929023	0.000731553			0.000963265	0.000963265
		0.5	0.000329745	0.000329745	0.000361094	0.000361094	0.00190674	0.000773863	0.00357815	0.000983554	-N
		6	0.00119349	0.00061471	0.000755637	0.00025848	0.000871702	0.00050993	0.00194995	0.000544792
		24	0.00216935	0.00153056	0.000340061	0.000162113	0.00294461	0.00170771	0.00302161	0.00209222
		48	0.0104083	0.00270384	0.00152788	0.000377915	0.00976552	0.00135957	0.00126287	0.000201528	D
		72	0.0170547	0.00670014	0.00185044	0.000300417	0.0137847	0.00577	0.000751317	0.000317783	D
		168	0.0947706	0.0519849	0.0801862	0.041717	0.0293032	0.00987314	0.0366248	0.0149437

## Sheet: Tab S2D_MA_Ratio_Expansin-like
Table S2D	Microarray: Dark/light expression ratios for expansin-like genes.
	M-values (Log2 (expression dark/expression light)) are shown from arrays with oligonucleotides which were hybridized to complex cDNA probes
	from stem bases of cuttings under cold dark exposure or cultivated under light.
	M-values for putative genes being significantly induced or repressed are highlighted in blue or red, respectively (RP < 0.01 and (M-value > 1 or < 1 ), n=4).
	hpe, hours post excision
IDENTIFIER	Function	Cat.	24 hpe	72 hpe	Gene codes according to Bombareley et al. (2016)
cn2059	Alpha-expansin	Ia. Cell wall	2.42905	2.35592	Peaxi162Scf00860g00018.1
cn3259	Alpha-expansin	Ia. Cell wall	3.64405	3.37045	Peaxi162Scf00739g00331.1
GO_dr004P0010K11_F_ab1	Alpha-expansin	Ia. Cell wall	2.38038	1.56409	Peaxi162Scf00222g00530.1
GO_dr004P0014A22_F_ab1	Alpha-expansin	Ia. Cell wall	0.118614	0.0483734	Peaxi162Scf00129g00003.1
GO_drpoolB-CL5159Contig1	Alpha-expansin	Ia. Cell wall	0.133807	-0.0572168	Peaxi162Scf00620g00541.1	Peaxi162Scf00620g00620.1
GO_drpoolB-CL7392Contig1	Alpha-expansin	Ia. Cell wall	0.403094	-0.177393	Peaxi162Scf00289g01311.1
cn5226	beta-expansin	Ia. Cell wall	2.94329	2.24679
GO_drpoolB-CL1678Contig1	beta-expansin	Ia. Cell wall	-0.542925	-1.2722
cn3293	expansin	Ia. Cell wall	-0.639381	0.219033
cn3294	expansin	Ia. Cell wall	-0.978664	-1.84913
cn7179	expansin	Ia. Cell wall	-0.437978	-0.928119
GI_NP1239933	expansin	Ia. Cell wall	2.83058	4.47127
GO_dr001P0020D04_F_ab1	expansin	Ia. Cell wall	1.32898	0.765803
GO_dr004P0010F07_F_ab1	expansin	Ia. Cell wall	0.481579	-0.961979
GO_drpoolB-CL8367Contig1	expansin	Ia. Cell wall	1.4655	0.00801426
cn6235	expansin-like	Ia. Cell wall	2.01335	3.54091
cn8367	expansin-like	Ia. Cell wall	-1.71645	-2.93738
cn8368	expansin-like	Ia. Cell wall	0.162445	-3.98254
GO_drpoolB-CL2098Contig1	expansin-like	Ia. Cell wall	0.224529	-0.822048
GO_drpoolB-CL2186Contig1	expansin-like	Ia. Cell wall	1.08942	-4.99881
GO_drpoolB-CL547Contig1	expansin-like	Ia. Cell wall	-4.6094	2.96897
GO_drpoolB-CL8016Contig1	expansin-like	Ia. Cell wall	3.05581	3.39495
GO_drpoolB-CL3893Contig1	EXPANSIN-LIKE B2	Ia. Cell wall	0.195875	-0.874337
cn803	expansin-like protein	Ia. Cell wall	-0.0790199	0.276865
GO_drpoolB-CL71Contig1	expansin-like protein	Ia. Cell wall	0.187224	-0.889924
